# Supplementary material for: Immune and Metabolic Responses in Ectropis grisescens Infected by Metarhizium anisopliae: Insights from Transcriptome and Metabolome Analyses
Source: Insects. 2026 Feb 28;17(3):262. doi: 10.3390/insects17030262 (PMC13027307; doi:10.3390/insects17030262)
Supplement: Supplementary file 1 [file insects-17-00262-s001.zip › Supplementary Tables.xlsx]

## Sheet: Sheet1
Table S1 Mortality statistics of E. grisescens larvae 48 hours post-infection with different concentrations of M. anisopliae conidia
		Death count
Concentration	Total	Rep 1	Rep 2	Rep 3
0	100	0	0	0
1000000	100	0	0	0
5000000	100	6	5	7
10000000	100	8	10	9
50000000	100	20	20	23
100000000	100	90	85	92
500000000	100	100	100	100
1000000000	100	100	100	100
Table S2 Probit analysis of mortality probability for E. grisescens larvae 48 hours post-infection with M. anisopliae conidia
Probability	95% Confidence Limits for concentration (conidia/mL)			95% Confidence Limits for log₁₀(concentration)a
	Estimate	Lower Bound	Upper Bound	Estimate	Lower Bound	Upper Bound
0.01	3947000	73196.9	11900000	6.596	4.864	7.076
0.02	5317000	153270	14650000	6.726	5.185	7.166
0.03	6423000	244215	16760000	6.808	5.388	7.224
0.04	7404000	346018	18590000	6.869	5.539	7.269
0.05	8312000	458703	20250000	6.92	5.662	7.306
0.06	9172000	582366	21810000	6.962	5.765	7.339
0.07	9999000	717163	23300000	7	5.856	7.367
0.08	10800000	863291	24740000	7.034	5.936	7.393
0.09	11590000	1.02098e+06	26150000	7.064	6.009	7.418
0.1	12360000	1.19049e+06	27550000	7.092	6.076	7.44
0.15	16160000	2.2253e+06	34530000	7.209	6.347	7.538
0.2	20000000	3.6008e+06	41980000	7.301	6.556	7.623
0.25	24010000	5.35652e+06	50420000	7.38	6.729	7.703
0.3	28290000	7.52825e+06	60420000	7.452	6.877	7.781
0.35	32930000	10140000	72680000	7.518	7.006	7.861
0.4	38040000	13220000	88200000	7.58	7.121	7.945
0.45	43740000	16760000	108400000	7.641	7.224	8.035
0.5	50180000	20780000	135300000	7.701	7.318	8.131
0.55	57570000	25280000	172000000	7.76	7.403	8.235
0.6	66190000	30320000	223400000	7.821	7.482	8.349
0.65	76460000	35980000	297800000	7.883	7.556	8.474
0.7	89010000	42430000	409400000	7.949	7.628	8.612
0.75	104900000	49960000	585500000	8.021	7.699	8.767
0.8	125900000	59110000	884100000	8.1	7.772	8.947
0.85	155800000	70940000	1449000000	8.192	7.851	9.161
0.9	203600000	87910000	2740000000	8.309	7.944	9.438
0.91	217200000	92410000	3201000000	8.337	7.966	9.505
0.92	233100000	97490000	3794000000	8.367	7.989	9.579
0.93	251800000	103300000	4576000000	8.401	8.014	9.661
0.94	274500000	110100000	5647000000	8.439	8.042	9.752
0.95	302900000	118400000	7185000000	8.481	8.073	9.856
0.96	340000000	128700000	9545000000	8.532	8.11	9.98
0.97	392000000	142400000	13550000000	8.593	8.153	10.132
0.98	473600000	162500000	21650000000	8.675	8.211	10.335
0.99	638000000	199500000	45460000000	8.805	8.3	10.658
a. Logarithm base = 10.
